# Supplementary material for: Plasticity of 3D Hydrogels Predicts Cell Biological Behavior
Source: Biomacromolecules. 2024 Nov 8;25(12):7608–18. doi: 10.1021/acs.biomac.4c00765 (PMC11632650; doi:10.1021/acs.biomac.4c00765)
Supplement: Supplementary file 1 — bm4c00765_si_001.zip [file bm4c00765_si_001.zip]

Archive with 12 entries (11 files):
- suppl-files/
- __MACOSX/._suppl-files
- suppl-files/Supporting information Figures.pdf
- __MACOSX/suppl-files/._Supporting information Figures.pdf
- suppl-files/.DS_Store
- __MACOSX/suppl-files/._.DS_Store
- suppl-files/Control_ADA-GEL.gif
- __MACOSX/suppl-files/._Control_ADA-GEL.gif
- suppl-files/Precrosslinked_40mM_ADAGEL.gif
- __MACOSX/suppl-files/._Precrosslinked_40mM_ADAGEL.gif
- suppl-files/Precrosslinked_60mM_ADA-GEL.gif
- __MACOSX/suppl-files/._Precrosslinked_60mM_ADA-GEL.gif
